# Supplementary material for: Using Acoustic Vibrations as a Method for Implant Insertion Assessment in Total Hip Arthroplasty
Source: Sensors (Basel). 2022 Feb 18;22(4):1609. doi: 10.3390/s22041609 (PMC8877904; doi:10.3390/s22041609)
Supplement: Supplementary file 1 [file sensors-22-01609-s001.zip]

Archive with 1 entries (1 files):
- sensors-1509225-Supplementary.pdf
